# Supplementary material for: Clinical bleeding patterns and management techniques of abnormal uterine bleeding at a teaching and referral hospital in Western Kenya
Source: PLoS One. 2020 Dec 2;15(12):e0243166. doi: 10.1371/journal.pone.0243166 (PMC7710065; doi:10.1371/journal.pone.0243166)
Supplement: S1 Dataset — (XLSX) [file pone.0243166.s001.xlsx]

## Sheet: Dr Mutakha Dataset 08092020
s_no	age_category	edu_level	employment	residence	marital_status	bleed_heavy	bleed_prolonged	Regular_vs_Irregular_Cycles	bleed_frequent	bleed_infrequent	bleed_intermentrual	bleed_contraceptive	drug_taken	pg_test	VIA	TSH	estradiol	prolactin	progesteron	FSH	hysterosalpingogram	hysteroscopy	ct_scan	MRI	CBC	ultrasound	coagulation	biopsy	other_labtests	MTRH_dx	correct_dx	Overall_correct_dx	tx	outpt_or_inpt	if_inpt	tx_offered	if_sx	fate	if_died	if_alive	cost_consultation	cost_lab	cost_imaging	cost_drugs	cost_biopsy	cost_surgery	cost_inpatient	cost_outpatient	cost_total
1	1	secondary	self-employed	outside eldoret	single	1	2	1	2	2	2	2	2	1	2	2	2	2	2	2	2	2	2	2	1	1	2	2	1	5	leiyomyoma	1	medications	out-patient	ward	medical		alive		for clinic follow-up	2000	1000	2000	2580				800	8380
2	1	secondary	self-employed	outside eldoret	married	2	1	1	2	2	2	2	1	1	1	2	2	2	2	2	2	2	2	2	2	1	2	2	2	1	leiyomyoma	2	medications	in-patient	ward	medical		alive		for clinic follow-up		4450	2000	12345			2100		20895
3	2	secondary	self-employed	outside eldoret	married	1	1	1	2	2	2	2	2	1	2	2	2	2	2	2	2	2	2	2	1	1	2	2	2	1	leiyomyoma	2	surgery	in-patient	ward	surgery	btl	alive		for clinic follow-up	1000	3200	2000	15800		20000	20000		62000
4	2	secondary	employed	outside eldoret	married	2	1	1	2	2	2	2	2	1	1	2	2	2	2	2	2	2	2	2	1	1	2	2	1	1	leiyomyoma	2	surgery	in-patient	ward	surgery	trachelectomy & oopherectomy	alive		for clinic follow-up	1000	8500	2000	8200		15000	12600		47300
5	2	secondary	self-employed	within eldoret	single	2	2	2	1	2	2	2	1	1	2	2	2	2	2	2	2	2	2	2	2	1	2	1	1	1	leiyomyoma	2	medications	in-patient		surgery	tah	alive			1000	2150	2000	6700		90000	5200		107050
6	1	university/college	student	within eldoret	single	2	1	1	2	2	2	2	1	1	2	2	2	2	2	1	2	1	2	2	2	1	2	2	2	11	polyps	1	surgery	in-patient	ward	surgery	hysterescopic resection of polyps	alive		for clinic follow-up		3000	2000	10000		15000	10000		40000
7	1	secondary	employed	outside eldoret	single	1	2	1	2	2	2	2	1	1	2	2	2	2	2	2	2	2	2	2	1	1	2	2	1	8	ovulation dysfunction	1	medications	in-patient	ward	medical		alive		for clinic follow-up	1000	3500	2000	2500			8500		17500
8	1	university/college	student	within eldoret	single	2	1	1	2	2	2	2	1	1	2	2	2	2	2	2	2	2	2	2	2	1	1	2	1	1	endometrial	2	medications	in-patient		medical		alive				4100	4500	9500			7500		25600
9	1	university/college	self-employed	within eldoret	single	1	2	2	2	1	2	2	1	1	2	2	2	2	2	2	2	2	2	2	2	1	2	2	2	1	polyps	2	surgery	in-patient	ward	surgery	myomectomy	alive		for clinic follow-up	1000	4200	2000	1500		15000	15000		38700
10	1	university/college	student	outside eldoret	married	2	1	1	2	2	2	2	2	1	2	2	2	2	2	2	2	2	2	2	1	1	1	2	2	1	leiyomyoma	2	medications	in-patient	ward	medical		alive		for clinic follow-up			2000	120			5168		7288
11	1	secondary	student	outside eldoret	single	2	2	2	2	2	1	2	1	1	2	2	2	2	2	2	2	2	2	2	1	1	2	2	1	1	malignancy	2	medications	in-patient	ward	medical		alive			1000	3200	2000	7500			7500		21200
12	1	secondary	unemployed	outside eldoret	single	2	2	2	1	2	2	2	1	1	2	2	2	2	2	2	2	2	2	2	2	1	2	2	1	2	adenomyosis	1	surgery	in-patient	ward	medical		alive		for clinic follow-up	1000	2700	2000	7500			6500		19700
13	2	secondary	self-employed	outside eldoret	married	1	2	1	2	2	2	2	1	1	2	2	2	2	2	2	2	2	2	2	1	1	1	2	1	3	endometrial	2	medications	in-patient	ward	medical		alive		for clinic follow-up	1000	2800	2000	7800			13000		26600
14	2	secondary	self-employed	outside eldoret	married	2	2	2	2	2	1	2	2	1	2	2	2	2	2	2	2	2	2	2	2	1	2	2	1	1	adenomyosis	2	medications	in-patient	ward	medical		alive		for clinic follow-up	1000	4600	2000	7800			8200		23600
15	2	secondary	employed	within eldoret	married	2	2	2	2	2	1	2	2	1	2	2	2	2	2	2	2	2	2	2	2	1	2	2	2	5	leiyomyoma	1	surgery	in-patient	ward	surgery	myomectomy	alive		for clinic follow-up		3000	2000	9000		15000	1800		30800
16	1	secondary	self-employed	within eldoret	married	1	2	1	2	2	2	2	1	1	2	1	2	2	2	2	2	2	2	2	1	1	1	2	2	1	polyps	2	medications	in-patient	ward	medical		alive		for clinic follow-up		3450	2000	1702		23489	4730.68		35371.7
17	2	university/college	student	within eldoret	single	2	2	2	2	1	2	2	2	1	2	2	2	2	2	2	2	2	2	2	2	1	2	2	2	1	latrogenic	2	medications	in-patient	ward	medical		alive		for clinic follow-up	1000		2000	1650			20000		24650
18	2	secondary	self-employed	outside eldoret	married	1	2	1	1	2	2	2	#NULL!	1	2	2	2	2	2	2	2	2	2	2	2	1	1	2	1	3	latrogenic	2	medications	in-patient	ward	medical		alive		for clinic follow-up		12550	17800	26604.04			26329.58		83283.6
19	1	university/college	self-employed	outside eldoret	married	1	2	1	2	2	2	2	2	1	2	2	2	2	2	2	2	2	2	2	1	1	1	2	1	1	endometrial	2	medications	in-patient	ward	medical		alive		for clinic follow-up	1000	2000	2500	15000			8000		28500
20	1	university/college	student	outside eldoret	single	2	2	2	2	2	1	2	1	1	2	2	2	2	2	2	2	2	2	2	2	1	2	2	1	3	leiyomyoma	2	medications	in-patient	ward	medical		alive		for clinic follow-up	1000	3200	2000	7800			11200		25200
21	1	primary	unemployed	outside eldoret	married	1	2	1	2	2	2	2	2	1	2	2	2	2	2	2	2	2	2	2	1	1	2	2	2	5	leiyomyoma	1	surgery	in-patient	icu	surgery	myomectomy	alive		for clinic follow-up	1000	3100	2000	15800		15000	21000		57900
22	2	secondary	employed	within eldoret	married	2	2	2	1	2	2	2	1	1	2	1	2	2	2	2	2	2	2	2	2	2	1	2	1	1	leiyomyoma	2	medications	in-patient	ward	medical		alive		for clinic follow-up	1000	4300	2000	9200			7500		24000
23	1	secondary	student	within eldoret	single	2	1	1	2	2	2	2	1	1	2	2	2	2	2	2	2	2	2	2	2	1	1	2	1	1	latrogenic	2	medications	in-patient	ward	medical		alive		for clinic follow-up	1000	3000	2000	10000			15500		31500
24	1	secondary	self-employed	outside eldoret	single	1	1	1	2	2	2	2	1	1	2	2	2	2	2	2	2	2	2	2	1	1	1	2	1	3	polyps	2	medications	in-patient	ward	medical		alive		for clinic follow-up		2150		548			1979.03		4677.03
25	2	secondary	self-employed	within eldoret	married	2	1	1	2	2	2	2	1	1	2	1	2	2	2	1	2	2	2	2	2	1	1	2	1	1	leiyomyoma	2	medications	in-patient	ward	medical		alive		for clinic follow-up	1000	5138	2000	3185			3977	300	15600
26	1	university/college	self-employed	outside eldoret	married	1	1	1	2	2	2	2	1	1	2	2	2	2	2	2	2	2	2	2	1	1	1	2	2	3	leiyomyoma	2	medications	in-patient	ward	medical		alive		for clinic follow-up	1000	2300	2500	800			9000		15600
27	1	university/college	self-employed	within eldoret	single	2	1	1	2	2	2	2	2	1	2	2	2	2	2	2	2	2	2	2	2	1	1	2	2	1	leiyomyoma	2	medications	in-patient	ward	medical		alive		for clinic follow-up		6150	2000	4361		114749.27	5400	300	132960
28	1	secondary	self-employed	within eldoret	single	2	2	2	1	2	2	2	1	2	2	2	2	2	2	2	2	2	2	2	1	1	2	2	1	1	ovulation dysfunction	2	medications	in-patient	ward	medical		alive	ward			5700	6000	8900			2700		23300
29	1	secondary	employed	within eldoret	single	1	2	1	2	2	2	2	1	2	2	2	2	2	2	2	2	2	2	2	1	2	2	2	1	5	leiyomyoma	1	medications	in-patient	ward	medical		alive	ward		1000	4100		4000			2500		11600
30	2	primary	self-employed	outside eldoret	single	2	1	1	2	2	2	2	1	2	2	2	2	2	2	2	2	2	2	2	2	1	2	2	1	1	ovulation dysfunction	2	medications	in-patient	ward	medical		alive	ward		1000	4200	4000	8700			3200		21100
31	1	university/college	self-employed	within eldoret	married	2	1	1	2	2	2	2	1	1	2	2	2	2	2	2	2	2	2	2	1	1	1	2	1	1	latrogenic	2	medications	in-patient	ward	medical		alive		for clinic follow-up		3800	2000	8900			12800		27500
32	1	primary	self-employed	outside eldoret	married	2	2	2	2	2	1	2	1	1	2	2	2	2	2	2	2	2	2	2	2	1	1	2	2	1	leiyomyoma	2	medications	in-patient	ward	medical		alive		for clinic follow-up		3500	2000	10200				2500	18200
33	2	university/college	self-employed	within eldoret	married	2	2	2	2	1	2	2	2	1	2	2	2	2	2	2	2	2	2	2	1	1	2	2	2	1	ovulation dysfunction	2	medications	in-patient	ward	medical		alive		for clinic follow-up		2000	2000	1200			15000	5000	25200
34	2	primary	self-employed	within eldoret	married	2	2	2	1	2	2	2	1	2	2	2	2	2	2	2	2	2	2	2	2	2	2	2	1	10	leiyomyoma	2	medications	in-patient	ward	surgery	diatation & curatage	alive		for clinic follow-up		500		1872			2481		4853
35	1	university/college	self-employed	within eldoret	married	1	2	1	2	2	2	2	2	1	2	2	2	2	2	2	2	2	2	2	2	1	1	2	1	4	hyperplasia	2	medications	in-patient	ward	medical		alive		for clinic follow-up	1000	3200	2000	15820			20000		42020
36	2	university/college	student	outside eldoret	single	2	2	2	1	2	2	2	2	1	2	2	2	2	2	2	2	2	2	2	1	1	2	2	2	3	hyperplasia	2	medications	in-patient	ward	medical		alive		for clinic follow-up	1000	1000		3500			6200		11700
37	2	secondary	employed	within eldoret	single	2	1	1	2	2	1	2	2	1	2	2	2	2	2	2	2	2	1	2	1	2	2	2	1	1	ovulation dysfunction	2	medications	out-patient		medical		died	ward		1000	2850	3000	839		10678	9000		27367
38	1	secondary	self-employed	outside eldoret	married	2	1	1	2	2	2	2	1	1	1	2	2	2	2	2	2	2	2	2	2	1	2	2	1	3	latrogenic	2	medications	in-patient	ward	surgery	tah	alive	ward			21450	18300	41935		14450	2481		98616
39	1	secondary	student	within eldoret	single	2	1	1	2	2	2	2	1	2	2	2	2	2	2	2	2	2	2	2	2	2	2	2	2	3	leiyomyoma	2	medications	in-patient		medical					1000	2150	2000	556		17903			23609
40	1	primary	unemployed	within eldoret	separated	2	1	1	2	2	2	2	2	2	2	2	2	2	2	2	2	2	2	2	1	1	2	2	2	5	leiyomyoma	1	surgery	in-patient	ward	medical							2000	2127		106650	15618		126395
41	1	secondary	self-employed	outside eldoret	single	1	2	1	2	2	2	2	1	2	2	2	2	2	2	2	2	2	2	2	1	2	2	2	2	1	leiyomyoma	2	medications	in-patient	ward	medical					1000	700	2000				2572		6272
42	1	secondary	self-employed	outside eldoret	single	2	1	1	2	2	2	2	2	1	2	1	2	2	2	1	2	2	2	2	2	1	2	2	2	1	ovulation dysfunction	2	medications	in-patient	ward	medical					1000	1350	2000	1291			2820		8461
43	1	primary	unemployed	outside eldoret	married	2	1	1	2	2	2	2	2	1	2	2	2	2	2	2	2	2	2	2	1	1	1	2	1	1	leiyomyoma	2	medications	in-patient	ward	medical		alive	ward		1000	3400	2000	699			7500		14599
44	1	university/college	self-employed	within eldoret	single	2	2	2	1	2	2	2	1	1	2	2	2	2	2	2	2	2	2	2	1	1	1	2	1	1	leiyomyoma	2	medications	out-patient		medical				for clinic follow-up	1000		2000	281			3900		7181
45	1	secondary	student	within eldoret	single	1	2	1	2	2	2	2	2	1	2	2	2	2	2	2	2	2	2	2	1	1	2	2	1	3	polyps	2	medications	in-patient	ward	medical		alive		for clinic follow-up		9000	2000	8500			1649		21149
46	1	secondary	student	outside eldoret	single	1	2	1	2	2	2	2	1	1	2	2	2	2	2	2	2	2	2	2	1	1	2	2	1	1	leiyomyoma	2	medications	in-patient	ward	medical		alive		for clinic follow-up	1000	1950	2000	292			3100		8342
47	2	secondary	unemployed	outside eldoret	married	1	1	1	2	2	2	2	#NULL!	1	1	2	2	2	2	2	2	2	2	2	2	1	2	2	2	6	hyperplasia	1	medications	out-patient		surgery				for clinic follow-up		4550		3874.2		104350	13082.03		125856
48	1	secondary	self-employed	within eldoret	married	1	1	1	2	2	2	2	2	1	2	2	2	2	2	2	2	2	2	2	2	1	2	2	2	1	endometrial	2	surgery	in-patient	ward	surgery	myomectomy	alive		for clinic follow-up		2500	2000	10000		15600	4000		34100
49	1	secondary	student	outside eldoret	single	2	2	2	1	2	1	2	2	1	2	2	2	2	2	2	2	2	2	2	2	1	2	2	2	1	adenomyosis	2	surgery	in-patient	ward	surgery	myomectomy	alive		for clinic follow-up		2850	2000	8392		15000	2000		30242
50	1	university/college	self-employed	outside eldoret	married	1	1	1	2	2	2	2	2	1	2	2	2	2	2	2	2	2	2	2	2	1	2	2	2	1	leiyomyoma	2	surgery	in-patient	ward	surgery	myomectomy	alive		for clinic follow-up		2000	2000	12000		15000	2500		33500
51	1	secondary	unemployed	within eldoret	separated	2	1	1	2	2	2	2	2	1	2	2	2	2	2	2	2	2	2	2	2	2	1	2	2	1	latrogenic	2	medications	in-patient	ward	surgery		alive		for clinic follow-up		4650		7387		110850	10292		133179
52	1	secondary	self-employed	within eldoret	married	2	2	2	2	1	1	2	2	1	2	1	2	1	2	1	2	2	2	2	2	1	2	2	2	5	leiyomyoma	1	surgery	in-patient	ward	surgery	myomectomy	alive		for clinic follow-up	1000	3500	2000	5000		20000	15000		46500
53	1	secondary	student	within eldoret	single	1	1	1	2	2	2	2	2	1	2	2	2	2	2	2	2	2	2	2	2	1	2	2	2	5	leiyomyoma	1	surgery	in-patient	ward	surgery	myomectomy	alive		for clinic follow-up	1000	3200	2500	10000		15000	15000		46700
54	1	secondary	student	outside eldoret	single	1	1	1	2	2	2	2	2	1	2	2	2	2	2	2	2	2	2	2	1	1	2	2	2	1	adenomyosis	2	medications	in-patient	ward	medical		alive		for clinic follow-up	1000	2300	2000	18000			20000		43300
55	2	primary	self-employed	outside eldoret	married	2	2	2	1	2	2	2	2	1	2	2	2	2	2	2	2	2	2	2	2	1	1	2	2	1	latrogenic	2	medications	out-patient		medical		alive		for clinic follow-up		4200	2000	10200			4500		20900
56	2	secondary	self-employed	within eldoret	married	2	1	1	2	2	2	2	2	1	2	2	2	2	2	2	2	2	2	2	2	1	2	2	2	1	leiyomyoma	2	surgery	in-patient	ward	surgery	tah	alive		for clinic follow-up		2600	2000	9150		15000	3000		31750
57	1	secondary	unemployed	outside eldoret	separated	1	1	1	2	2	2	2	2	1	2	2	2	2	2	2	2	2	2	2	2	1	2	2	2	1	latrogenic	2	medications	in-patient	ward	medical		alive		for clinic follow-up		2500	2000	8800		15000	2000		30300
58	1	secondary	self-employed	outside eldoret	married	2	2	2	2	2	2	2	2	1	2	2	2	2	2	2	2	2	2	2	1	2	2	2	1	5	leiyomyoma	1	medications	out-patient		medical		alive		for clinic follow-up	1000	4500	2000	1800				1200	10500
59	1	secondary	self-employed	outside eldoret	married	2	2	2	2	2	1	2	2	1	2	2	2	2	2	2	2	2	1	2	2	1	2	2	2	1	leiyomyoma	2	medications	in-patient	ward	medical		alive		for clinic follow-up	1000	850	2000	1200			5450		10500
60	2	university/college	employed	within eldoret	married	2	1	1	2	2	2	2	2	1	2	2	2	2	2	2	2	2	2	2	2	1	1	2	2	1	not yet classified	2	medications	in-patient	ward	medical		alive		for clinic follow-up	1000	2000	2000	6580			4600		16180
61	2	secondary	self-employed	outside eldoret	married	1	2	1	2	2	2	2	2	1	1	2	2	2	2	2	2	2	2	2	1	1	1	2	2	1	latrogenic	2	medications	in-patient	ward	medical		alive		for clinic follow-up	1000	1500	2000	7700			10200		22400
62	1	secondary	unemployed	outside eldoret	single	2	1	1	2	2	2	2	1	1	2	2	2	2	2	2	2	2	2	2	2	1	2	2	1	5	leiyomyoma	1	medications	out-patient		medical		alive		for clinic follow-up	1000	2500	2000	1250			9700	1700	18150
63	1	university/college	employed	outside eldoret	married	2	1	1	2	2	2	2	1	1	2	1	2	1	2	1	2	2	2	2	2	1	2	2	2	1	leiyomyoma	2	medications	in-patient	ward	medical		alive		for clinic follow-up	1000	16600	2000	1500			12700		33800
64	1	university/college	self-employed	within eldoret	single	1	2	1	2	2	2	2	2	2	1	2	2	2	2	2	2	2	2	2	2	2	2	2	2	1	hyperplasia	2	medications	in-patient	ward	medical		alive		for clinic follow-up		3200	2000	1890			9383.709		16473.7
65	1	secondary	student	outside eldoret	single	2	2	2	2	2	1	2	2	1	2	1	2	1	2	1	2	2	2	2	2	1	2	2	2	5	leiyomyoma	1	surgery	in-patient	ward	surgery	myomectomy	alive		for clinic follow-up		2870	2000	8700		15000		2500	31070
66	2	secondary	self-employed	outside eldoret	married	1	1	1	2	2	2	2	2	1	2	2	2	2	2	1	2	2	2	2	2	1	2	2	2	1	endometrial	2	surgery	in-patient	ward	surgery	tah	alive		for clinic follow-up		2200	2000	15000		15000	21000		55200
67	1	secondary	self-employed	outside eldoret	married	1	2	1	2	2	2	2	2	1	2	2	2	2	2	2	2	2	2	2	1	1	2	2	2	1	polyps	2	surgery	in-patient	ward	surgery	myomectomy	alive		for clinic follow-up		2000	2000	10100		15000		2000	31100
68	1	university/college	self-employed	within eldoret	married	2	1	1	2	2	2	2	2	1	2	2	2	2	2	2	2	2	2	2	1	1	2	2	1	1	hyperplasia	2	medications	out-patient		medical		alive		for clinic follow-up	1000	10550	2000	463			2500		16513
69	1	not attended	self-employed	outside eldoret	single	2	2	2	1	2	2	2	2	1	2	2	2	2	2	2	2	2	2	2	1	1	2	2	1	1	hyperplasia	2	medications	in-patient	ward	medical		alive	ward			2550	2000	1150			7112.23	108	12920.2
70	2	secondary	self-employed	outside eldoret	married	1	2	1	2	2	2	2	2	1	2	2	2	2	2	2	2	2	2	2	1	1	2	2	2	1	endometrial	2	medications	in-patient	ward	medical		alive		for clinic follow-up	1000	7800	2000	1650			9450		21900
71	1	secondary	student	outside eldoret	single	1	1	1	1	2	1	2	2	1	2	2	2	2	2	2	2	2	2	2	1	1	2	2	2	1	ovulation dysfunction	2	medications	out-patient		medical		alive			1000	3950	1650				12100		18700
72	2	secondary	self-employed	outside eldoret	married	2	2	2	2	1	2	2	2	1	1	2	2	2	2	2	2	2	2	2	1	2	2	2	2	1	leiyomyoma	2	medications	out-patient		medical		alive		for clinic follow-up	1000	4400	2000	1560			4900		13860
73	1	secondary	unemployed	outside eldoret	married	1	2	1	2	2	2	2	2	1	1	2	2	2	2	2	2	2	2	2	1	2	2	2	1	1	leiyomyoma	2	medications	in-patient	ward	medical		alive		for clinic follow-up	1000	6100		1500			12400		21000
74	1	secondary	student	within eldoret	single	1	2	1	2	2	2	2	1	1	2	1	2	2	2	1	2	2	2	2	1	2	2	2	2	5	leiyomyoma	1	medications	out-patient		medical		alive		for clinic follow-up	1000	4800		1200			9650		16650
75	2	secondary	employed	outside eldoret	single	1	1	1	2	2	2	2	#NULL!	1	1	1	2	2	2	1	2	2	2	2	2	1	2	2	2	5	leiyomyoma	1	medications	in-patient	ward	medical		alive		for clinic follow-up	1000	5700	2000	500			9700		18900
76	1	primary	student	within eldoret	single	2	1	1	2	1	2	2	2	1	2	2	2	2	2	2	2	2	2	2	2	1	2	2	2	1	latrogenic	2	medications	in-patient	ward	medical		alive		for clinic follow-up	1000	4400	2000	1200			6450		15050
77	2	primary	unemployed	outside eldoret	married	2	2	2	1	2	2	2	2	1	2	2	2	2	2	1	2	2	2	2	1	1	2	1	2	1	ovulation dysfunction	2	medications	in-patient		medical		alive		for clinic follow-up	1000	3000	2000	440			1500		7940
78	2	secondary	self-employed	within eldoret	married	2	1	1	2	2	1	2	1	1	2	2	2	2	2	1	2	2	2	2	1	1	2	1	1	5	leiyomyoma	1	surgery	in-patient	ward	surgery	myomectomy	alive		for clinic follow-up		1550		5850	2547	15000	1753		26700
79	2	secondary	self-employed	outside eldoret	married	2	1	1	2	2	2	2	2	1	2	1	2	2	2	1	2	2	2	2	2	2	2	2	1	1	hyperplasia	2	medications	in-patient	ward	medical		alive		for clinic follow-up	1300	850		956			2051		5157
80	2	secondary	student	within eldoret	single	2	2	2	2	1	2	2	1	1	1	2	2	2	2	2	2	2	2	2	2	1	2	2	1	1	endometrial	2	medications	in-patient	ward	medical		alive		for clinic follow-up	1000	6150	2000	2361	1300		17016	26	29853
81	1	secondary	self-employed	within eldoret	married	2	1	1	2	2	2	2	2	1	2	2	2	2	2	2	2	2	2	2	1	2	2	2	1	1	leiyomyoma	2	surgery	in-patient	ward	surgery		alive			1000	472	2000	834			2400		6706
82	1	secondary	employed	outside eldoret	single	2	2	2	2	2	1	2	1	1	2	2	2	2	2	2	2	2	2	2	1	1	2	2	2	1	hyperplasia	2	medications	in-patient	ward	medical		alive				10500	4000	11991.4		19330	18404.46		64225.9
83	1	secondary	student	outside eldoret	single	2	1	1	2	2	2	2	1	1	2	2	2	2	2	2	2	2	2	2	1	1	2	2	1	1	hyperplasia	2	medications	out-patient		medical		alive		for clinic follow-up	1000	200		359			2008		3567
84	1	university/college	employed	within eldoret	married	2	2	2	1	2	2	2	1	1	2	2	2	2	2	2	2	2	2	2	1	1	1	2	2	1	leiyomyoma	2	medications	in-patient	ward	medical		alive		for clinic follow-up		4150		3681			5373		13204
85	2	secondary	self-employed	outside eldoret	married	2	2	2	1	2	2	2	1	2	2	2	2	2	2	2	2	2	2	2	1	1	2	2	1	9	ovulation dysfunction	1	medications	in-patient	ward	medical		alive	ward			5100	2000	118			9900		17118
86	1	university/college	unemployed	outside eldoret	single	2	1	1	2	2	2	2	1	1	2	2	2	2	2	2	2	2	2	2	2	2	2	2	1	1	ovulation dysfunction	2	medications	in-patient	ward	medical		alive		for clinic follow-up	1000	2550	2000	717			7112		13379
87	2	secondary	unemployed	outside eldoret	married	2	2	2	1	2	2	2	1	1	2	2	2	2	2	2	2	2	2	2	1	1	1	2	2	1	leiyomyoma	2	medications	in-patient	ward	medical		alive	ward		1000	3450	2000	3876			10500		20826
88	1	secondary	unemployed	within eldoret	single	2	2	2	1	2	2	2	1	1	2	2	2	2	2	2	2	2	2	2	2	1	2	2	1	1	adenomyosis	2	medications	in-patient	ward	medical		alive		for clinic follow-up	1000	7650	2000	9850			9094		29594
89	1	secondary	self-employed	outside eldoret	married	1	2	1	2	2	1	2	2	1	2	2	2	2	2	2	2	2	2	2	1	1	2	2	2	1	leiyomyoma	2	medications	in-patient	ward	medical		alive		for clinic follow-up		1850	2500	3550	15000		10500		33400
90	2	secondary	self-employed	outside eldoret	married	2	1	1	2	2	1	2	2	1	2	2	2	2	2	2	2	2	1	2	1	2	1	2	1	1	leiyomyoma	2	medications	out-patient		medical		alive		for clinic follow-up		500	2000	2200				5300	10000
91	1	secondary	student	within eldoret	single	2	2	2	2	1	2	2	1	1	2	2	2	2	2	2	2	2	2	2	1	2	2	2	1	1	adenomyosis	2	medications	in-patient	ward	medical		alive		for clinic follow-up			2000	14800			24122		40922
92	1	secondary	student	outside eldoret	married	2	2	2	1	2	2	2	2	1	2	1	2	2	2	1	2	2	2	2	2	2	1	2	1	1	leiyomyoma	2	medications	out-patient		medical		alive		for clinic follow-up	1000	2950	2000	8900			11100		25950
93	2	secondary	self-employed	outside eldoret	married	2	1	2	2	2	2	2	#NULL!	1	2	2	2	2	2	2	2	2	2	2	2	1	2	2	2	1	latrogenic	2	medications	in-patient	ward	medical		alive		for clinic follow-up	1000	1500	1500	18000			22000		44000
94	2	primary	unemployed	outside eldoret	married	2	1	2	2	2	2	2	2	1	2	2	2	2	2	2	2	2	2	2	2	2	2	2	2	1	adenomyosis	2	medications	in-patient	ward	medical		alive		for clinic follow-up	1000	3500	2000	6500			8500		21500
95	2	secondary	unemployed	within eldoret	married	2	2	2	1	2	2	2	2	1	2	2	2	2	2	2	2	2	2	2	2	1	2	2	2	1	hyperplasia	2	medications	in-patient	ward	medical		alive		for clinic follow-up	1000	2500	2000	2100			3600		11200
96	2	secondary	self-employed	outside eldoret	married	1	2	1	2	2	2	2	2	1	2	2	2	2	2	2	2	2	2	2	2	2	1	2	2	1	leiyomyoma	2	medications	in-patient	ward	medical		alive		for clinic follow-up	1000	2000	2000	5300			5000		15300
97	1	secondary	student	outside eldoret	single	1	2	1	2	2	2	2	#NULL!	1	2	2	2	2	2	2	2	2	2	2	1	1	2	2	2	1	leiyomyoma	2	medications	in-patient	ward	medical		alive		for clinic follow-up	1000	2000	2000	15000			18200		38200
98	1	university/college	student	within eldoret	single	2	1	1	2	2	2	2	2	1	2	2	2	2	2	2	2	2	2	2	1	2	1	2	2	1	leiyomyoma	2	medications	in-patient	ward	medical		alive		for clinic follow-up	1000	1200	2000	2650			5400		12250
99	1	secondary	self-employed	outside eldoret	separated	2	2	2	2	1	2	2	2	1	2	2	2	2	2	2	2	2	1	2	2	2	2	2	2	1	leiyomyoma	2	medications	in-patient	ward	medical		alive		for clinic follow-up		1550	2000	3880			3107	800	11337
100	1	secondary	self-employed	outside eldoret	married	2	1	1	2	2	2	2	2	1	2	2	2	2	2	2	2	2	2	2	2	1	2	2	2	1	ovulation dysfunction	2	medications	in-patient	ward	medical		alive		for clinic follow-up		3300	8500	6448			8400.469		26648.5
101	1	university/college	self-employed	outside eldoret	married	1	2	1	2	2	2	2	2	1	2	2	2	2	2	2	2	2	2	2	1	1	2	2	2	1	adenomyosis	2	medications	in-patient	ward	medical		alive		for clinic follow-up		1800	2000	1500			19000		24300
102	1	university/college	self-employed	within eldoret	single	2	2	2	1	2	2	2	1	1	2	1	2	2	2	1	2	2	2	2	2	1	2	2	2	1	hyperplasia	2	medications	out-patient		medical		alive		for clinic follow-up		2137		3362			1637		7136
103	1	primary	self-employed	within eldoret	married	2	2	2	2	2	1	2	2	1	2	2	2	2	2	2	2	2	2	2	2	1	1	2	2	1	leiyomyoma	2	medications	out-patient		medical		alive		for clinic follow-up		3500	1500	32000			15000		52000
104	1	university/college	unemployed	within eldoret	single	1	2	1	2	2	1	2	2	1	2	2	2	2	2	2	2	2	2	2	2	1	2	2	2	1	latrogenic	2	medications	in-patient	ward	medical		alive		for clinic follow-up	1000	2000	2000	2800			20000		27800
105	1	university/college	self-employed	within eldoret	single	1	2	1	2	2	1	2	2	1	2	2	2	2	2	2	2	2	2	2	2	1	2	2	2	1	leiyomyoma	2	medications	in-patient	ward	medical		alive		for clinic follow-up	1000	1800	2000	2800			18000		25600
106	2	secondary	self-employed	within eldoret	married	2	2	2	1	2	2	2	2	1	2	1	2	2	2	2	2	2	2	2	2	1	2	2	2	1	hyperplasia	2	medications	in-patient	ward	medical		alive		for clinic follow-up	1000	3000	2000	15000			20000		41000
107	1	secondary	student	outside eldoret	single	1	2	1	2	2	1	2	2	1	2	2	2	2	2	2	2	2	2	2	2	1	2	2	2	1	adenomyosis	2	medications	in-patient	ward	medical		alive		for clinic follow-up	1000	3500	2000	12000			20000		38500
108	1	secondary	student	within eldoret	single	2	2	2	1	2	1	2	#NULL!	1	2	2	2	2	2	2	2	2	2	2	2	1	2	2	2	1	ovulation dysfunction	2	surgery	in-patient	ward	surgery	myomectomy	alive		for clinic follow-up	1000	2100	2000	12100		10000	15000		42200
[truncated: 17 more columns]

## Sheet: Data Labels
Age Category	Bleed_Heavy	bleed_prolonged	Regular_vs_Irregular_Cycles	bleed_frequent	bleed_infrequent	bleed_intermentrual	bleed_contraceptive	drug_taken	pg_test (Pregnancy Test)	VIA	TSH	estradiol	prolactin	progesteron	FSH	hysterosalpingogram	hysteroscopy	ct_scan	MRI	CBC	ultrasound	coagulation	other_labtests	MTRH_dx	Overall_correct_dx
1=<=35 years	1=Yes	1=Yes	1=Regular	1=Yes	1=Yes	1=Yes	1=Yes	1=Yes	1=Yes	1=Yes	1=Yes	1=Yes	1=Yes	1=Yes	1=Yes	1=Yes	1=Yes	1=Yes	1=Yes	1=Yes	1=Yes	1=Yes		1 - AUB	1=Yes
2=>35 years	2=No	2=No	2=Irregular	2=No	2=No	2=No	2=No	2=No	2=No	2=No	2=No	2=No	2=No	2=No	2=No	2=No	2=No	2=No	2=No	2=No	2=No	2=No		2- Adenomyosis	2=No
																								3 - DUB
																								4 - Endometriosis
																								5 - Fibroids / Leiyomyoma
																								6 - Hyperplasia
																								7 - Menorrhagia
																								8 - Ovarian Cyst
																								9 - Polycystic Ovarian Disease
																								10 - Premenopausal Bleeding
																								11 - Polyps
																								13 - Polymenorrhea
